# Supplementary material for: Cybersickness Evaluation in Immersive Virtual Environments: A Systematic Review with Implications for Neurological Rehabilitation
Source: J Clin Med. 2025 Dec 21;15(1):46. doi: 10.3390/jcm15010046 (PMC12787253; doi:10.3390/jcm15010046)
Supplement: Supplementary file 1 [file jcm-15-00046-s001.zip]

Archive with 1 entries (1 files):
- jcm-4031321-supplementary.pdf
